# Supplementary material for: Multilocus Phylogeography and Population Genetic Analyses of Opsariichthys hainanensis Reveal Pleistocene Isolation Followed by High Gene Flow around the Gulf of Tonkin
Source: Genes (Basel). 2022 Oct 20;13(10):1908. doi: 10.3390/genes13101908 (PMC9602001; doi:10.3390/genes13101908)
Supplement: Supplementary file 1 [file genes-13-01908-s001.zip]

Archive with 1 entries (1 files):
- genes-1919844-supplementary.pdf
